# Supplementary material for: A Comprehensive Metabolism-Related Gene Signature Predicts the Survival of Patients with Acute Myeloid Leukemia
Source: Genes (Basel). 2023 Dec 31;15(1):63. doi: 10.3390/genes15010063 (PMC10815187; doi:10.3390/genes15010063)
Supplement: Supplementary file 1 [file genes-15-00063-s001.zip]

Archive with 1 entries (1 files):
- genes-2739229-supplementary.pdf
